# Supplementary material for: Morphology, phylogeography, phylogeny, and taxonomy of Cyclorhiza (Apiaceae)
Source: Front Plant Sci. 2025 Jan 8;15:1504734. doi: 10.3389/fpls.2024.1504734 (PMC11750748; doi:10.3389/fpls.2024.1504734)
Supplement: Supplementary file 10 [file Table3.xlsx]

## Sheet: Sheet1
Table S3. The accession number of the newly sequences.
	C. waltonii	C. peucedanifolia	C. puana	S. purpureovaginatum
Plastome	OR399519	OR399517	OR399518	OQ570477
ITS sequence	PP590358-PP590492	PP590493-PP590543	PP590556-PP590604	PP590315-PP590323
trnD-trnT	PP670070-PP670169	PP645268-PP645316	PP670035-PP670062	PP670063-PP670069
