# Supplementary material for: Morphology, phylogeography, phylogeny, and taxonomy of Cyclorhiza (Apiaceae)
Source: Front Plant Sci. 2025 Jan 8;15:1504734. doi: 10.3389/fpls.2024.1504734 (PMC11750748; doi:10.3389/fpls.2024.1504734)
Supplement: Supplementary file 11 [file Table4.xlsx]

## Sheet: plastome
Table S4. Plastomes data and ITS sequences included in phylogenetic analyses with GenBank accession.
Species	NCBI accessions
Cyclorhiza waltonii	OR399519
Cyclorhiza peucedanifolia	OR399517
Cyclorhiza puana	OR399518
Seseli purpureovaginatum	OQ570477
Seseli incisodentatum	ON975062
Seseli mairei var.simplicifolia	ON975060
Seseli mairei	NC_066692
seseli yunnanense	NC_066689
Peucedanum mashanense	OK336478
Peucedanum medicum	OK336473
Seseli glabratum	ON975063
seseli intramongolicum	NC_066693
Ligusticum thomsonii	MT409619
Ligusticum mucronatum	NC_066699
Ligusticopsis rechingeriana	NC_065482
Ligusticopsis scapiformis	MT409618
Seseli eriocephalum	NC_066696
Seseli coronatum	NC_066698
Angelica dahurica	MT921980
Angelica laxifoliata	MT921969
Angelica nitida	MT921975
Prangos fedtschenkoi	KY652265
Prangos lipskyi	KY652266
Heracleum moellendorffii	NC_042242
Heracleum yungningense	MN893285
Aegopodium podagraria	MT561044
Carum carvi	NC_029889
Oenanthe linearis	MT561035
Oenanthe virgata	KX832335
Meeboldia delavayi	MT843765
Meeboldia yunnanensis	MK993275
Changium smyrnioides	NC_053938
Chuanminshen violaceum	KU921430
Hansenia forbesii	NC_035054
Hansenia oviformis	MK193800
Chamaesium mallaeanum	MN119369
Chamaesium paradoxum	MK780227
Bupleurum boissieuanum	OQ621980
Bupleurum chinense	MT075713

## Sheet: ITS
Table S4. The ITS Genbank accession numbers of all species used in phylogenetic analysis.
Species	NCBI accessions
Cyclorhiza waltonii 1E1	OR272353
Cyclorhiza waltonii 1E2	OR286382
Cyclorhiza waltonii 2E1	OR286383
Cyclorhiza peucedanifolia Y1	OR272342
C.peucedanifolia Y2	OR286385
Cyclorhiza peucedanifolia Y4	OR286384
Cyclorhiza puana LH1	OR283031
Cyclorhiza puana LH2	OR286398
Cyclorhiza puana LH3	OR286387
Cyclorhiza puana 1A1	OR283039
Cyclorhiza puana 1A2	OR286388
Cyclorhiza puana 2A1	OR286386
Seseli purpureovaginatum	OQ566781
Seseli tortuosum	MG697151.1
Seseli globiferum	MG697147.1
Seseli alexeenkoi	MG697118
Seseli corymbosum	MG697129
Seseli paphlagonicum	MG697130
Seseli lehmannii	MG697114
Seseli coronatum	ON980808.1
Seseli strictum	MT922596.1
Seseli yunnanense	ON980800
Seseli mairei	ON980801
Seseli krylovii	AF077908
Seseli marashicum	MG697143
Seseli rhodopeum	EU169315
Seseli intramongolicum	ON980806
Ligusticopsis scapiformis	MT974012
Ligusticopsis rechingeriana	MZ497220
Ligusticopsis capillacea	OL600820
Angelica decursiva	AY548220
Angelica gigas	AJ131290
Angelica nitida	FJ986041.1
Angelica laxifoliata	EU647210.1
Angelica dahurica	EU418374
Seseli galloprovinciale	AY179025
Seseli montanum	MG697141
Seseli hippomarathrum	AY179033
Seseli polyphyllum	MG697136
Peucedanum morisonii	AF077903
Peucedanum officinale	KP682404
Peucedanum gallicum	AM408882
Peucedanum tauricum	AM408884
Prangos fedischenkoi	KJ395469
Prangos lipskyi	KJ395453
Prangos trifida	KU987655
Semenovia transiliensis	MF803817
Heracleum moellendorffii	FJ986050
Heracleum yungningense	FJ812116
Northosmyrnium japonicum	DQ516367
Pimpinella diversifolia	MH807986
Cyclospermum leptophyllum	KY968851
Trachyspermum ammi	KY411878
Aegopodium podagraria	JQ792200
Carum carvi	MH645765
Ferula karelinii	EF560692
Ferula meyeri	MT922602
Schumannia karelinii	MT254204
Daucus conchitae	KT347656
Cuminum cyminum	KR150150
Caucalis platycarpos	FJ415106
Torilis scabra	MH712597
Anthriscus sylvestris	MH711182
Ligusticum delavayi	MT974017
Meeboldia yunnanensis	MN688993
Meeboldia delavayi	MN688992
Meeboldia microloba	MN688994
Peucedanum insolens	KP278144
Oenanthe linearis	MH807981
Oenanthe virgata	EU233944
Cryptataenia japanica	MH711328
Peucedanum sandwicense	JX962353
Hansenia forbesii	JF694085
Hansenia oviformis	MT337430
Komarovia anisosperma	AF077897.1
Sphaerosciadium denaense	MN833318.1
Changium smyrnioides	DQ517340.1
Chuanminshen violaceum	HQ185256.1
Parasilaus afghanicus	MK088003.1
Parasilaus asiaticus	AF009121.1
Pleurospermum cristatum	KP311486.1
Pseudotrachydium dichotomum	GQ379342.1
Physospermopsis delavayi	FJ385056.1
Pleurospermopsis bicolor	MT777843.1
Pleurospermopsis sikkimensis	GQ379347.1
Hymenidium mieheanum	FJ483490.1
Chamaesium mallaeanum	MT678849
Chamaesium paradoxum	MT827394
Bupleurum chinense	MH710800
Bupleurum boissieuanum	KR902793
Ligusticum mucronatum	ON980812
Ligusticum thomsonii	MT974009
