# Supplementary material for: Morphology, phylogeography, phylogeny, and taxonomy of Cyclorhiza (Apiaceae)
Source: Front Plant Sci. 2025 Jan 8;15:1504734. doi: 10.3389/fpls.2024.1504734 (PMC11750748; doi:10.3389/fpls.2024.1504734)
Supplement: Supplementary file 13 [file Table6.xlsx]

## Sheet: Four type repeat sequence
Table S6. Repeat sequence and simple sequence repeats in the four plastomes
Taxa	Repeat type	Length of the 1st repeat	Starting site of the 1st repeat	Length of the 2nd repeat	Starting site of the 2nd repeat	Mismatch	Region	Start	End	Repeat sequences
C.waltonii	F	70	92110	70	92128	-3	IRb	ycf2	ycf2	TTAGTGATGATATTGATGCTAGTGATGATATTGATGCTAGTGAGGATATTGATGCTAGTGAGGATATTGA
	P	70	92110	70	149227	-3	IRb/IRa	ycf2	ycf2	TTAGTGATGATATTGATGCTAGTGATGATATTGATGCTAGTGAGGATATTGATGCTAGTGAGGATATTGA
	P	70	92128	70	149245	-3	IRb/IRa	ycf2	ycf2	CTAGTGATGATATTGATGCTAGTGAGGATATTGATGCTAGTGAGGATATTGATGCTAGTGACGATATCGA
	F	70	149227	70	149245	-3	IRa	ycf2	ycf2	GATCGATATCGTCACTAGCATCAATATCCTCACTAGCATCAATATCCTCACTAGCATCAATATCATCACT
	F	44	90817	44	90832	-1	IRb	ycf2	ycf2	GCCTATTGCCGATACACCTATTGCCGATACACCGATTGCCGATA
	P	44	90817	44	150549	-1	IRb/IRa	ycf2	ycf2	GCCTATTGCCGATACACCTATTGCCGATACACCGATTGCCGATA
	P	44	90832	44	150564	-1	IRb/IRa	ycf2	ycf2	ACCTATTGCCGATACACCGATTGCCGATACACCGATTGCCGATA
	F	44	150549	44	150564	-1	IRa	ycf2	ycf2	AGTATCGGCAATCGGTGTATCGGCAATCGGTGTATCGGCAATAG
	P	46	30379	46	30379	-2	LSC	petN-psbM	petN-psbM	GATAGTATGGTAAGAAAGAAATATATATTTCTTTCTTACTATACTA
	F	48	92110	48	92146	-3	IRb	ycf2	ycf2	AAGCCTAATCTTAGTGATGATATTGATGCTAGTGATGATATTGATGCT
	P	48	92110	48	149231	-3	IRb/IRa	ycf2	ycf2	AAGCCTAATCTTAGTGATGATATTGATGCTAGTGATGATATTGATGCT
	P	48	92146	48	149267	-3	IRb/IRa	ycf2	ycf2	CTAGTGAGGATATTGATGCTAGTGAGGATATTGATGCTAGTGACGATA
	F	48	149231	48	149267	-3	IRa	ycf2	ycf2	GATATCGTCACTAGCATCAATATCCTCACTAGCATCAATATCCTCACT
	F	42	99184	42	122448	-1	IRb/SSC	rps12-trnV-GAC	ndhA	CTACAGAAACGTACATGAGATTTTCACCTCATACGGCTCCTC
	P	42	122448	42	142199	-1	SSC/IRa	ndhA	trnV-GAC-rps7	TTACAGAACCGTACATGAGATTTTCACCTCATACGGCTCCTC
	F	45	92135	45	92153	-2	IRb	ycf2	ycf2	TGATATTGATGCTAGTGAGGATATTGATGCTAGTGAGGATATTGA
	P	45	92135	45	149227	-2	IRb/IRa	ycf2	ycf2	TGATATTGATGCTAGTGAGGATATTGATGCTAGTGAGGATATTGA
	P	45	92153	45	149245	-2	IRb/IRa	ycf2	ycf2	GGATATTGATGCTAGTGAGGATATTGATGCTAGTGACGATATCGA
	F	39	45043	39	122450	-1	LSC/SSC	trnK-UUU-rps16	ndhA	CCAGAACCGTACATGAGATTTTCATCTCATACGGCTCCT
	F	34	99192	34	122456	0	IRb/SSC	rps12-trnV-GAC	ndhA	ACGTACATGAGATTTTCACCTCATACGGCTCCTC
	P	34	122456	34	142199	0	SSC/IRa	ndhA	trnV-GAC-rps7	CCGTACATGAGATTTTCACCTCATACGGCTCCTC
	F	39	45043	39	99186	-2	LSC/IRb	trnK-UUU-rps16	rps12-trnV-GAC	CCAGAACCGTACATGAGATTTTCATCTCATACGGCTCCT
	P	39	45043	39	142200	-2	LSC/IRa	trnK-UUU-rps16	trnV-GAC-rps7	CCAGAACCGTACATGAGATTTTCATCTCATACGGCTCCT
	F	34	108267	34	108299	-1	IRb	rrn4.5-rrn5	rrn4.5-rrn5	TCATTGTTCAACTCTTTGACAACACGAAAAAACC
	P	34	108267	34	133092	-1	IRb/IRa	rrn4.5-rrn5	rrn5-rrn4.5	TCATTGTTCAACTCTTTGACAACACGAAAAAACC
	P	34	108299	34	133124	-1	IRb/IRa	rrn4.5-rrn5	rrn5-rrn4.5	CCATTGTTCAACTCTTTGACAACATGAAAAAACC
	F	34	133092	34	133124	-1	IRa	rrn5-rrn4.5	rrn5-rrn4.5	TTGGTTTTTTCATGTTGTCAAAGAGTTGAACAAT
	P	30	8910	30	46784	0	LSC	psbI-trnS-GCU	trnK-UUU-rps16	AACGGAAAGAGAGGGATTCGAACCCTCGGT
	R	35	115705	35	115705	-2	SSC	prl32-trnL-UAG	prl32-trnL-UAG	TAATCTATAAATATATATATATATATAAATATATA
	F	35	40016	35	42240	-3	LSC	psbB	psbA	ATGCAATAGCTAAATGATGATGAGCCATATCAGTC
	F	35	45046	35	96116	-3	LSC/IRb	trnK-UUU-rps16	ndhB	GAACCGTACATGAGATTTTCATCTCATACGGCTCC
	P	35	45046	35	145274	-3	LSC/IRa	trnK-UUU-rps16	ndhB	GAACCGTACATGAGATTTTCATCTCATACGGCTCC
	P	32	347	32	385	-2	LSC	trnH-GUG-psbA	trnH-GUG-psbA	AAAAATAAAAAAGGAGCAATAACCTCTTTCTT
	F	34	92110	34	92164	-3	LSC	ycf2	ycf2	TTAGTGATGATATTGATGCTAGTGATGATATTGA
	P	34	92110	34	149227	-3	LSC/IRa	ycf2	ycf2	TTAGTGATGATATTGATGCTAGTGATGATATTGA
	P	34	92164	34	149281	-3	LSC/IRa	ycf2	ycf2	CTAGTGAGGATATTGATGCTAGTGACGATATCGA
	F	34	149227	34	149281	-3	IRa	ycf2	ycf2	GATCGATATCGTCACTAGCATCAATATCCTCACT
	P	33	32057	33	32057	-3	LSC	trnE-UUC-trnT-GGU	trnE-UUC-trnT-GGU	TATTAATTTCTATTAATTAATAATAGAAATTAA
	F	32	8908	32	36795	-3	LSC	psbI-trnS-GCU	psbC-trnS-UGA	AAAACGGAAAGAGAGGGATTCGAACCCTCGGT
	P	31	32843	31	32919	-3	LSC	trnE-UUC-trnT-GGU	trnE-UUC-trnT-GGU	GTTATCATCCTACTGAATTAGAATTTACTGA
	P	31	56485	31	66856	-3	LSC	atpB-rbcL	psbE-petL	AGAAAGTCTTTTATTTGTCTATCATTATAGA
	P	31	108619	31	108619	-3	IRb	rrn5-trnR-ACG	rrn5-trnR-ACG	CTTATTTCTTTTTCAATATGAAAAAGAAATA
	F	31	108619	31	132775	-3	IRb/IRa	rrn5-trnR-ACG	trnR-ACG-rrn5	CTTATTTCTTTTTCAATATGAAAAAGAAATA
	P	31	132775	31	132775	-3	IRa	trnR-ACG-rrn5	trnR-ACG-rrn5	TTTATTTCTTTTTCATATTGAAAAAGAAATA
	P	30	36797	30	46784	-3	LSC	psbC-trnS-UGA	trnK-UUU-rps16	AAAGGAGAGAGAGGGATTCGAACCCTCGAT
	P	30	45044	30	76849	-3	LSC	trnK-UUU-rps16	petB	CAGAACCGTACATGAGATTTTCATCTCATA
	P	30	77939	30	77971	-3	LSC	petD	petD	ATAGAATAAGTGAACTAGAGAAACCATAAT
	F	30	89635	30	89677	-3	IRb	ycf2	ycf2	GTTTCTTTTTGTCCAAGTCACTTCTTTTTT
	P	30	89635	30	151718	-3	IRb/IRa	ycf2	ycf2	GTTTCTTTTTGTCCAAGTCACTTCTTTTTT
	P	30	89677	30	151760	-3	IRb/IRa	ycf2	ycf2	TTTTCTTTTTGTCTAACTCACTTCCTTTTT
	F	30	90817	30	90847	-3	IRb	ycf2	ycf2	GCCTATTGCCGATACACCTATTGCCGATAC
	P	30	90817	30	150548	-3	IRb/IRa	ycf2	ycf2	GCCTATTGCCGATACACCTATTGCCGATAC
	F	30	90835	30	90850	-3	IRb	ycf2	ycf2	TATTGCCGATACACCGATTGCCGATACACC
	P	30	90835	30	150545	-3	IRb/IRa	ycf2	ycf2	TATTGCCGATACACCGATTGCCGATACACC
	P	30	90847	30	150578	-3	IRb/IRa	ycf2	ycf2	ACCGATTGCCGATACACCGATTGCCGATAC
	P	30	90850	30	150560	-3	IRb/IRa	ycf2	ycf2	GATTGCCGATACACCGATTGCCGATACTAA
	F	30	149273	30	149291	-3	IRa	ycf2	ycf2	CTCACTAGCATCAATATCATCACTAGCATC
	F	30	150549	30	150579	-3	IRa	ycf2	ycf2	AGTATCGGCAATCGGTGTATCGGCAATCGG
	F	30	151718	30	151760	-3	IRa	ycf2	ycf2	GAAAAAAGGAAGTGAGTTAGACAAAAAGAA
C.peucedanifolia	F	70	91835	70	91853	-3	IRb	ycf2	ycf2	TTAGTGATGATATTGATGCTAGTGATGATATTGATGCTAGTGAGGATATTGATGCTAGTGAGGATATTGA
	P	70	91835	70	148406	-3	IRb/IRa	ycf2	ycf2	TTAGTGATGATATTGATGCTAGTGATGATATTGATGCTAGTGAGGATATTGATGCTAGTGAGGATATTGA
	P	70	91853	70	148424	-3	IRb/IRa	ycf2	ycf2	CTAGTGATGATATTGATGCTAGTGAGGATATTGATGCTAGTGAGGATATTGATGCTAGTGACGATATCGA
	F	70	148406	70	148424	-3	IRa	ycf2	ycf2	GATCGATATCGTCACTAGCATCAATATCCTCACTAGCATCAATATCCTCACTAGCATCAATATCATCACT
	F	48	91835	48	91871	-3	IRb	ycf2	ycf2	TTAGTGATGATATTGATGCTAGTGATGATATTGATGCTAGTGAGGATA
	P	48	91835	48	148410	-3	IRb/IRa	ycf2	ycf2	TTAGTGATGATATTGATGCTAGTGATGATATTGATGCTAGTGAGGATA
	P	48	91871	48	148446	-3	IRb/IRa	ycf2	ycf2	CTAGTGAGGATATTGATGCTAGTGAGGATATTGATGCTAGTGACGATA
	F	48	148410	48	148446	-3	IRa	ycf2	ycf2	GATATCGTCACTAGCATCAATATCCTCACTAGCATCAATATCCTCACT
	F	42	98909	42	121883	-1	IRb/SSC	rps12-trnV-GAC	ndhA	CTACAGAAACGTACATGAGATTTTCACCTCATACGGCTCCTC
	P	42	121883	42	141378	-1		ndhA	trnV-GAC-rps7
	F	45	91860	45	91878	-2	IRb	ycf2	ycf2	TGATATTGATGCTAGTGAGGATATTGATGCTAGTGAGGATATTGA
	P	45	91860	45	148406	-2	IRb/IRa	ycf2	ycf2	TGATATTGATGCTAGTGAGGATATTGATGCTAGTGAGGATATTGA
	P	45	91878	45	148424	-2	IRb/IRa	ycf2	ycf2	GGATATTGATGCTAGTGAGGATATTGATGCTAGTGACGATATCGA
	F	39	44999	39	121885	-1	LSC/SSC	ycf3	ndhA	CCAGAACCGTACATGAGATTTTCATCTCATACGGCTCCT
	P	42	30330	42	30330	-2	LSC	petN-psbM	petN-psbM	TAGTATGGTAAGAAAGAAATATATATTTCTTTCTTACTATAC
	F	34	98917	34	121891	0	IRb/SSC	rps12-trnV-GAC	ndhA	ACGTACATGAGATTTTCACCTCATACGGCTCCTC
	P	34	121891	34	141378	0	SSC/IRa	ndhA	trnV-GAC-rps7	CCGTACATGAGATTTTCACCTCATACGGCTCCTC
	F	39	44999	39	98911	-2	LSC/IRb	ycf3	rps12-trnV-GAC	CCAGAACCGTACATGAGATTTTCATCTCATACGGCTCCT
	P	39	44999	39	141379	-2	LSC/IRa	ycf3	trnV-GAC-rps7	CCAGAACCGTACATGAGATTTTCATCTCATACGGCTCCT
	F	34	107757	34	107789	-1	IRb	rrn4.5-rrn5	rrn4.5-rrn5	TCATTGTTCAACTCTTTGACAACACGAAAAAACC
	P	34	107757	34	132506	-1	IRb/IRa	rrn4.5-rrn5	rrn5-rrn4.5	TCATTGTTCAACTCTTTGACAACACGAAAAAACC
	P	34	107789	34	132538	-1	IRb/IRa	rrn4.5-rrn5	rrn5-rrn4.5	CCATTGTTCAACTCTTTGACAACATGAAAAAACC
	F	34	132506	34	132538	-1	IRa	rrn5-rrn4.5	rrn5-rrn4.5	TTGGTTTTTTCATGTTGTCAAAGAGTTGAACAAT
	P	30	8844	30	46744	0	LSC	psbI-trnS-GCU	ycf3	AACGGAAAGAGAGGGATTCGAACCCTCGGT
	R	30	120538	30	120538	0	SSC	ndhG-ndhI	ndhG-ndhI	ATTAATTATATATATTTTATATATATTAAT
	P	33	350	33	389	-2	LSC	trnH-GUG-psbA	trnH-GUG-psbA	AAAAATAAAAAAAGGAGCAATAACCTCTTTCTT
	F	35	39961	35	42185	-3	LSC	psbA	psbA	ATGCAATAGCTAAATGATGATGAGCCATATCAGTC
	F	35	45002	35	95841	-3	LSC/IRb	ycf3	ndhB	GAACCGTACATGAGATTTTCATCTCATACGGCTCC
	P	35	45002	35	144453	-3	LSC/IRa	ycf3	ndhB	GAACCGTACATGAGATTTTCATCTCATACGGCTCC
	F	34	91835	34	91889	-3	IRb	ycf2	ycf2	TTAGTGATGATATTGATGCTAGTGATGATATTGA
	P	34	91835	34	148406	-3	IRb/IRa	ycf2	ycf2	TTAGTGATGATATTGATGCTAGTGATGATATTGA
	P	34	91889	34	148460	-3	IRb/IRa	ycf2	ycf2	CTAGTGAGGATATTGATGCTAGTGACGATATCGA
	F	34	148406	34	148460	-3	IRa	ycf2	ycf2	GATCGATATCGTCACTAGCATCAATATCCTCACT
	P	31	56413	31	66634	-2	LSC	atpB-rbcL	psbE-petL	AGAAAGTCTTTTATTTATCTATCATTATAGA
	P	33	31995	33	31995	-3	LSC	trnE-UUC-trnT-GGU	trnE-UUC-trnT-GGU	TATTAATTTCTATTAATTAATAATAGAAATTAA
	F	30	90566	30	90581	-2	IRb	ycf2	ycf2	GCCTATTGCCGATACACCGATTGCCGATAC
	P	30	90566	30	149718	-2	IRb/IRa	ycf2	ycf2	GCCTATTGCCGATACACCGATTGCCGATAC
	P	30	90581	30	149733	-2	IRb/IRa	ycf2	ycf2	ACCGATTGCCGATACACCGATTGCCGATAC
	F	30	149719	30	149734	-2	IRa	ycf2	ycf2	AGTATCGGCAATCGGTGTATCGGCAATCGG
	F	32	8842	32	36741	-3	LSC	psbI-trnS-GCU	trnT-GGU-psbD	AAAACGGAAAGAGAGGGATTCGAACCCTCGGT
	P	31	32783	31	32859	-3	LSC	trnT-GGU-psbD	trnT-GGU-psbD	GTTATCATCCTACTGAATTAGAATTTACTGA
	P	31	108109	31	108109	-3	IRb	rrn5-trnR-ACG	rrn5-trnR-ACG	CTTATTTCTTTTTCAATATGAAAAAGAAATA
	F	31	108109	31	132189	-3	IRb/IRa	rrn5-trnR-ACG	trnR-ACG-rrn5	CTTATTTCTTTTTCAATATGAAAAAGAAATA
	P	31	132189	31	132189	-3	IRa	trnR-ACG-rrn5	trnR-ACG-rrn5	TTTATTTCTTTTTCATATTGAAAAAGAAATA
	P	30	36743	30	46744	-3	LSC	psbC-trnS-UGA	ycf3	AAAGGAGAGAGAGGGATTCGAACCCTCGAT
	P	30	45000	30	76613	-3	LSC	ycf3	petD	CAGAACCGTACATGAGATTTTCATCTCATA
	P	30	77709	30	77741	-3	LSC	petD	petD	ATAGAATAAGTGAACTAGAGAAACCATAAT
	F	30	89384	30	89426	-3	IRb	ycf2	ycf2	GTTTCTTTTTGTCCAAGTCACTTCTTTTTT
	P	30	89384	30	150873	-3	IRb/IRa	ycf2	ycf2	GTTTCTTTTTGTCCAAGTCACTTCTTTTTT
	P	30	89426	30	150915	-3	IRb/IRa	ycf2	ycf2	TTTTCTTTTTGTCTAACTCACTTCCTTTTT
	F	30	148452	30	148470	-3	IRa	ycf2	ycf2	CTCACTAGCATCAATATCATCACTAGCATC
	F	30	150873	30	150915	-3	IRa	ycf2	ycf2	GAAAAAAGGAAGTGAGTTAGACAAAAAGAA
C.puana	F	70	92142	70	92160	-3	IRb	ycf2	ycf2	TTAGTGATGATATTGATGCTAGTGATGATATTGATGCTAGTGAGGATATTGATGCTAGTGAGGATATTGA
	P	70	92142	70	149238	-3	IRb/IRa	ycf2	ycf2	TTAGTGATGATATTGATGCTAGTGATGATATTGATGCTAGTGAGGATATTGATGCTAGTGAGGATATTGA
	P	70	92160	70	149256	-3	IRb/IRa	ycf2	ycf2	CTAGTGATGATATTGATGCTAGTGAGGATATTGATGCTAGTGAGGATATTGATGCTAGTGACGATATCGA
	F	70	149238	70	149256	-3	IRa	ycf2	ycf2	GATCGATATCGTCACTAGCATCAATATCCTCACTAGCATCAATATCCTCACTAGCATCAATATCATCACT
	F	56	30587	56	30598	0	LSC	petN-psbM	petN-psbM	TTCTTACTATACTCTTACTATACTCTTACTATACTCTTACTATACTCTTACTATAC
	F	45	30587	45	30609	0	LSC	petN-psbM	petN-psbM	TTCTTACTATACTCTTACTATACTCTTACTATACTCTTACTATAC
	F	48	92142	48	92178	-3	IRb	ycf2	ycf2	TTAGTGATGATATTGATGCTAGTGATGATATTGATGCTAGTGAGGATA
	P	48	92142	48	149242	-3	IRb/IRa	ycf2	ycf2	TTAGTGATGATATTGATGCTAGTGATGATATTGATGCTAGTGAGGATA
	P	48	92178	48	149278	-3	IRb/IRa	ycf2	ycf2	CTAGTGAGGATATTGATGCTAGTGAGGATATTGATGCTAGTGACGATA
	F	48	149242	48	149278	-3	IRa	ycf2	ycf2	GATATCGTCACTAGCATCAATATCCTCACTAGCATCAATATCCTCACT
	F	42	99216	42	122486	-1	IRb/SSC	rps12-trnV-GAC	ndhA	CTACAGAAACGTACATGAGATTTTCACCTCATACGGCTCCTC
	P	42	122486	42	142210	-1	SSC/IRa	ndhA	trnV-GAC-rps7	TTACAGAACCGTACATGAGATTTTCACCTCATACGGCTCCTC
	F	45	92167	45	92185	-2	IRb	ycf2	ycf2	TGATATTGATGCTAGTGAGGATATTGATGCTAGTGAGGATATTGA
	P	45	92167	45	149238	-2	IRb/IRa	ycf2	ycf2	TGATATTGATGCTAGTGAGGATATTGATGCTAGTGAGGATATTGA
	P	45	92185	45	149256	-2	IRb/IRa	ycf2	ycf2	GGATATTGATGCTAGTGAGGATATTGATGCTAGTGACGATATCGA
	F	39	45267	39	122488	-1	LSC/SSC	ycf3	ndhA	CCAGAACCGTACATGAGATTTTCATCTCATACGGCTCCT
	P	42	30557	42	30557	-2	LSC	petN-psbM	petN-psbM	TAGTATGGTAAGAAAGAAATATATATTTCTTTCTTACTATAC
	F	34	30587	34	30620	0	LSC	petN-psbM	petN-psbM	TTCTTACTATACTCTTACTATACTCTTACTATAC
	F	34	99224	34	122494	0	IRb/SSC	rps12-trnV-GAC	ndhA	ACGTACATGAGATTTTCACCTCATACGGCTCCTC
	P	34	122494	34	142210	0	SSC/IRa	ndhA	trnV-GAC-rps7	CCGTACATGAGATTTTCACCTCATACGGCTCCTC
	F	39	45267	39	99218	-2	LSC/IRb	ycf3	rps12-trnV-GAC	CCAGAACCGTACATGAGATTTTCATCTCATACGGCTCCT
	P	39	45267	39	142211	-2	LSC/IRa	ycf3	trnV-GAC-rps7	CCAGAACCGTACATGAGATTTTCATCTCATACGGCTCCT
	F	34	108302	34	108334	-1	IRb	rrn4.5-rrn5	rrn4.5-rrn5	TCATTGTTCAACTCTTTGACAACACGAAAAAACC
	P	34	108302	34	133100	-1	IRb/IRa	rrn4.5-rrn5	rrn5-rrn4.5	TCATTGTTCAACTCTTTGACAACACGAAAAAACC
	P	34	108334	34	133132	-1	IRb/IRa	rrn4.5-rrn5	rrn5-rrn4.5	CCATTGTTCAACTCTTTGACAACATGAAAAAACC
	F	34	133100	34	133132	-1	IRa	rrn5-rrn4.5	rrn5-rrn4.5	TTGGTTTTTTCATGTTGTCAAAGAGTTGAACAAT
	P	30	9104	30	47002	0	LSC	psbI-trnS-GCU	trnS-GGA	AACGGAAAGAGAGGGATTCGAACCCTCGGT
	F	35	40234	35	42458	-3	LSC	psaB	psaA	ATGCAATAGCTAAATGATGATGAGCCATATCAGTC
	F	35	45270	35	96148	-3	LSC/IRb	ycf3	trnS-GCU-trnG-UUC	GAACCGTACATGAGATTTTCATCTCATACGGCTCC
	P	35	45270	35	145285	-3	LSC/IRa	ycf3	ndhB	GAACCGTACATGAGATTTTCATCTCATACGGCTCC
	F	34	92142	34	92196	-3	IRb	ycf2	ycf2	TTAGTGATGATATTGATGCTAGTGATGATATTGA
	P	34	92142	34	149238	-3	IRb/IRa	ycf2	ycf2	TTAGTGATGATATTGATGCTAGTGATGATATTGA
	P	34	92196	34	149292	-3	IRb/IRa	ycf2	ycf2	CTAGTGAGGATATTGATGCTAGTGACGATATCGA
	F	34	149238	34	149292	-3	IRa	ycf2	ycf2	GATCGATATCGTCACTAGCATCAATATCCTCACT
	F	30	90864	30	90879	-2	IRb	ycf2	ycf2	GCCTATTGCCGATACACCTATTGCCGATAC
	P	30	90864	30	150559	-2	IRb/IRa	ycf2	ycf2	GCCTATTGCCGATACACCTATTGCCGATAC
	P	30	90879	30	150574	-2	IRb/IRa	ycf2	ycf2	ACCTATTGCCGATACACCGATTGCCGATAC
	F	30	150560	30	150575	-2	IRa	ycf2	ycf2	AGTATCGGCAATCGGTGTATCGGCAATAGG
	F	32	9102	32	37023	-3	LSC	psbI-trnS-GCU	psbC-trnS-UGA	AAAACGGAAAGAGAGGGATTCGAACCCTCGGT
	P	31	33057	31	33133	-3	LSC	trnT-GGU-psbD	trnT-GGU-psbD	GTTATCATCCTACTGAATTAGAATTTATTAG
	P	31	56680	31	66919	-3	LSC	atpB-rbcL	psbE-petL	AGAAAGTCTTTTATTTGTCTATCATTATAGA
	P	31	108654	31	108654	-3	IRb	rrn5-trnR-ACG	rrn5-trnR-ACG	CTTATTTCTTTTTCAATATGAAAAAGAAATA
	F	31	108654	31	132783	-3	IRb/IRa	rrn5-trnR-ACG	trnR-ACG-rrn5	CTTATTTCTTTTTCAATATGAAAAAGAAATA
	P	31	132783	31	132783	-3	IRa	trnR-ACG-rrn5	trnR-ACG-rrn5	TTTATTTCTTTTTCATATTGAAAAAGAAATA
	P	30	37025	30	47002	-3	LSC	psbC-trnS-UGA	trnS-GGA	AAAGGAGAGAGAGGGATTCGAACCCTCGAT
	P	30	45268	30	76936	-3	LSC	ycf3	petB	CAGAACCGTACATGAGATTTTCATCTCATA
	F	30	89685	30	89727	-3	IRb	ycf2	ycf2	GTTTCTTTTTGTCCAAGTCACTTCTTTTTT
	P	30	89685	30	151711	-3	IRb/IRa	ycf2	ycf2	GTTTCTTTTTGTCCAAGTCACTTCTTTTTT
	P	30	89727	30	151753	-3	IRb/IRa	ycf2	ycf2	TTTTCTTTTTGTCTAACTCACTTCCTTTTT
	F	30	149284	30	149302	-3	IRa	ycf2	ycf2	CTCACTAGCATCAATATCATCACTAGCATC
	F	30	151711	30	151753	-3	IRa	ycf2	ycf2	GAAAAAAGGAAGTGAGTTAGACAAAAAGAA
S.purpureovaginatum	F	70	91760	70	91778	-3	IRb	ycf2	ycf2	TTAGTGATGATATTGATGCTAGTGATGATATTGATGCTAGTGAGGATATTGATGCTAGTGAGGATATTGA
	P	70	91760	70	148880	-3	IRb/IRa	ycf2	ycf2	TTAGTGATGATATTGATGCTAGTGATGATATTGATGCTAGTGAGGATATTGATGCTAGTGAGGATATTGA
	P	70	91778	70	148898	-3	IRb/IRa	ycf2	ycf2	CTAGTGATGATATTGATGCTAGTGAGGATATTGATGCTAGTGAGGATATTGATGCTAGTGACGATATCGA
	F	70	148880	70	148898	-3	IRa	ycf2	ycf2	GATCGATATCGTCACTAGCATCAATATCCTCACTAGCATCAATATCCTCACTAGCATCAATATCATCACT
	F	56	30577	56	30588	0	LSC	petN-psbM	petN-psbM	TTCTTACTATACTCTTACTATACTCTTACTATACTCTTACTATACTCTTACTATAC
	F	45	30577	45	30599	0	LSC	petN-psbM	petN-psbM	TTCTTACTATACTCTTACTATACTCTTACTATACTCTTACTATAC
	F	45	115382	45	115402	-1	SSC	rpl32-trnL-UAG	rpl32-trnL-UAG	ATAAATATAAAGAAGGGTAACTAAAGATAAAGAAGGGTAACTAAA
	F	48	91760	48	91796	-3	IRb	ycf2	ycf2	TTAGTGATGATATTGATGCTAGTGATGATATTGATGCTAGTGAGGATA
	P	48	91760	48	148884	-3	IRb/IRa	ycf2	ycf2	TTAGTGATGATATTGATGCTAGTGATGATATTGATGCTAGTGAGGATA
	P	48	91796	48	148920	-3	IRb/IRa	ycf2	ycf2	CTAGTGAGGATATTGATGCTAGTGAGGATATTGATGCTAGTGACGATA
	F	48	148884	48	148920	-3	IRa	ycf2	ycf2	GATATCGTCACTAGCATCAATATCCTCACTAGCATCAATATCCTCACT
	F	42	98834	42	122139	-1	IRb/SSC	rps12-trnV-GAC	ndhA	CTACAGAAACGTACATGAGATTTTCACCTCATACGGCTCCTC
	P	42	122139	42	141852	-1	SSC/IRa	ndhA	trnV-GAC-rps7	TTACAGAACCGTACATGAGATTTTCACCTCATACGGCTCCTC
	F	45	91785	45	91803	-2	IRb	ycf2	ycf2	TGATATTGATGCTAGTGAGGATATTGATGCTAGTGAGGATATTGA
	P	45	91785	45	148880	-2	IRb/IRa	ycf2	ycf2	TGATATTGATGCTAGTGAGGATATTGATGCTAGTGAGGATATTGA
	P	45	91803	45	148898	-2	IRb/IRa	ycf2	ycf2	GGATATTGATGCTAGTGAGGATATTGATGCTAGTGACGATATCGA
	F	39	44907	39	122141	-1	LSC/SSC	ycf3	ndhA	CCAGAACCGTACATGAGATTTTCATCTCATACGGCTCCT
	P	42	30547	42	30547	-2	LSC	petN-psbM	petN-psbM	TAGTATGGTAAGAAAGAAATATATATTTCTTTCTTACTATAC
	F	34	30577	34	30610	0	LSC	petN-psbM	petN-psbM	TTCTTACTATACTCTTACTATACTCTTACTATAC
	F	34	98842	34	122147	0	IRb/SSC	rps12-trnV-GAC	ndhA	ACGTACATGAGATTTTCACCTCATACGGCTCCTC
	P	34	122147	34	141852	0	SSC/IRa	ndhA	trnV-GAC-rps7	CCGTACATGAGATTTTCACCTCATACGGCTCCTC
	F	39	44907	39	98836	-2	LSC/IRb	ycf3	rps12-trnV-GAC	CCAGAACCGTACATGAGATTTTCATCTCATACGGCTCCT
	P	39	44907	39	141853	-2	LSC/IRa	ycf3	trnV-GAC-rps7	CCAGAACCGTACATGAGATTTTCATCTCATACGGCTCCT
	F	34	107923	34	107955	-1	IRb	rrn4.5-rrn5	rrn4.5-rrn5	TCATTGTTCAACTCTTTGACAACACGAAAAAACC
	P	34	107923	34	132739	-1	IRb/IRa	rrn4.5-rrn5	rrn5-rrn4.5	TCATTGTTCAACTCTTTGACAACACGAAAAAACC
	P	34	107955	34	132771	-1	IRb/IRa	rrn4.5-rrn5	rrn5-rrn4.5	CCATTGTTCAACTCTTTGACAACATGAAAAAACC
	F	34	132739	34	132771	-1	IRa	rrn5-rrn4.5	rrn5-rrn4.5	TTGGTTTTTTCATGTTGTCAAAGAGTTGAACAAT
	P	30	9131	30	46644	0	LSC	psbI-trnS-GCU	trnS-GGA	AACGGAAAGAGAGGGATTCGAACCCTCGGT
	F	35	39848	35	42072	-3	LSC	psaB	psaA	TTGAGAGGTACCAAATAAATGACTACTTGAGTCGG
	F	35	44910	35	95766	-3	LSC/IRb	ycf3	trnS-GCU-trnG-UUC	GAACCGTACATGAGATTTTCATCTCATACGGCTCC
	P	35	44910	35	144927	-3	LSC/IRa	ycf3	ndhB	GAACCGTACATGAGATTTTCATCTCATACGGCTCC
	F	34	91760	34	91814	-3	IRb	ycf2	ycf2	TTAGTGATGATATTGATGCTAGTGATGATATTGA
	P	34	91760	34	148880	-3	IRb/IRa	ycf2	ycf2	TTAGTGATGATATTGATGCTAGTGATGATATTGA
	P	34	91814	34	148934	-3	IRb/IRa	ycf2	ycf2	CTAGTGAGGATATTGATGCTAGTGACGATATCGA
	F	34	148880	34	148934	-3	IRa	ycf2	ycf2	GATCGATATCGTCACTAGCATCAATATCCTCACT
	R	31	30375	31	30375	-2	LSC	petN-psbM	petN-psbM	AAAAAAAAAAAAATATGTATAAAAAAAAATA
	F	30	90482	30	90497	-2	IRb	ycf2	ycf2	GCCTATTGCCGATACACCTATTGCCGATAC
	P	30	90482	30	150201	-2	IRb/IRa	ycf2	ycf2	GCCTATTGCCGATACACCTATTGCCGATAC
	P	30	90497	30	150216	-2	IRb/IRa	ycf2	ycf2	ACCTATTGCCGATACACCGATTGCCGATAC
	R	30	127714	30	127714	-2	SSC	ndhA	ndhA	ATTTCTTTTTTGTTTTTTTTGTTTTTTATT
	F	30	150202	30	150217	-2	IRa	ycf2	ycf2	AGTATCGGCAATCGGTGTATCGGCAATAGG
	F	32	9129	32	36637	-3	LSC	psbI-trnS-GCU	psbC-trnS-UGA	AAAACGGAAAGAGAGGGATTCGAACCCTCGGT
	P	31	33090	31	33166	-3	LSC	trnT-GGU-psbD	trnT-GGU-psbD	GTTATCATCCTACTGAATTAGAATTTACTGA
	P	31	56339	31	66552	-3	LSC	atpB-rbcL	psbE-petL	ATAAAGTCTTTTATTTGTCTATCATTATAGA
	F	30	36387	30	36407	-3	LSC	psbC	psbC-trnS-UGA	CTTAATTGATTAATTAATAGATTAATTGAT
	P	30	36639	30	46644	-3	LSC	psbC-trnS-UGA	trnS-GGA	AAAGGAGAGAGAGGGATTCGAACCCTCGAT
	P	30	44908	30	76553	-3	LSC	ycf3	petB	CAGAACCGTACATGAGATTTTCATCTCATA
	F	30	89303	30	89345	-3	IRb	ycf2	ycf2	GTTTCTTTTTGTCCAAGTCACTTCTTTTTT
	P	30	89303	30	151353	-3	IRb/IRa	ycf2	ycf2	GTTTCTTTTTGTCCAAGTCACTTCTTTTTT
	P	30	89345	30	151395	-3	IRb/IRa	ycf2	ycf2	TTTTCTTTTTGTCTAACTCACTTCCTTTTT
	F	30	148926	30	148944	-3	IRa	ycf2	ycf2	CTCACTAGCATCAATATCATCACTAGCATC
	F	30	151353	30	151395	-3	IRa	ycf2	ycf2	GAAAAAAGGAAGTGAGTTAGACAAAAAGAA

## Sheet: SSRs
Table S6. Repeat sequence and simple sequence repeats in the four plastomes
Taxa	SSR nr.	SSR type	Motif	SSR size (bp)	Start	End	Region	Annotation
C.waltonii	1	p1	(A)10	10	342	351	LSC	trnH-GUG-psbA
	2	p1	(A)10	10	1693	1702	LSC	psbA-trnK-UUU
	3	p2	(AC)5	10	4412	4421	LSC	trnK-UUU-rps16
	4	p1	(A)15	15	4757	4771	LSC	trnK-UUU-rps16
	5	p1	(A)11	11	7394	7404	LSC	rps16-trnQ-UUG
	6	p1	(A)14	14	8630	8643	LSC	psbK-psbI
	7	p3	(TAT)4	12	9085	9096	LSC	psbI-trnS-GCU
	8	p1	(A)11	11	9302	9312	LSC	trnS-GCU-trnG-UCC
	9	p1	(T)10	10	9447	9456	LSC	trnS-GCU-trnG-UCC
	10	p2	(AT)5	10	10640	10649	LSC	trnG-UCC-trnR-UCU
	11	p1	(A)11	11	12286	12296	LSC	atpAintron
	12	p1	(T)10	10	12984	12993	LSC	atpF intron
	13	p2	(TA)5	10	13668	13677	LSC	atpF intron
	14	p1	(A)11	11	17118	17128	LSC	rps2 intron
	15	p1	(T)11	11	19342	19352	LSC	rpoC2 intron
	16	p2	(AT)5	10	20706	20715	LSC	rpoC2 intron
	17	p1	(A)10	10	23431	23440	LSC	rpoC1 intron
	18	p1	(T)12	12	27076	27087	LSC	rpoB intron
	19	p1	(A)10	10	30228	30237	LSC	petN-psbM
	20	p1	(A)10	10	32256	32265	LSC	trnE-UUC-trnT-GGU
	21	p4	(ATTT)3	12	43264	43275	LSC	psaA intron
	22	p1	(T)10	10	45636	45645	LSC	ycf3 intron
	23	p2	(AT)5	10	50716	50725	LSC	ndhJ intron
	24	p1	(T)10	10	60986	60995	LSC	psaI-ycf4
	25	p1	(A)12	12	64330	64341	LSC	petA-psbJ
	26	p3	(TTC)4	12	68724	68735	LSC	psaJ-rpl33
	27	p1	(T)13	13	69633	69645	LSC	rps18-rpl20
	28	p3	(TTA)4	12	71650	71661	LSC	clpP intron
	29	p1	(T)10	10	79377	79386	LSC	rpoA intron
	30	p1	(T)10	10	83450	83459	LSC	rpl16 intron
	31	p1	(T)12	12	83782	83793	LSC	rpl16 intron
	32	p2	(AT)5	10	85160	85169	LSC	rpl22 intron
	33	p1	(T)13	13	85481	85493	IRb	rps19 intron
	34	p1	(T)10	10	99564	99573	IRb	rps12-trnV-GAC
	35	p1	(T)10	10	103553	103562	IRb	trnI-GAU intron
	36	p4	(AGGT)3	12	106860	106871	IRb	23S rRNA
	37	p1	(A)10	10	114861	114870	SSC	ndhF-rpl32
	38	p1	(A)10	10	115044	115053	SSC	ndhF-rpl32
	39	p2	(AT)8	16	115715	115730	SSC	rpl32-trnL-UAG
	40	p1	(A)12	12	116027	116038	SSC	rpl32-trnL-UAG
	41	p2	(TA)5	10	120862	120871	SSC	ndhG intron
	42	p2	(AT)5	10	123425	123434	SSC	ndhA intron
	43	p1	(T)11	11	128733	128743	SSC	ycf1 intron
	44	p1	(T)11	11	129250	129260	SSC	ycf1 intron
	45	p4	(CTAC)3	12	134553	134564	IRa	23S rRNA
	46	p1	(A)10	10	137864	137873	IRa	trnI-GUA intron
	47	p1	(A)10	10	141853	141862	IRa	trnV-GAC-rps7
	48	p1	(A)13	13	155933	155945	IRa	rpl2-trnH-GUG
C.peucedanifolia
	1	p1	(A)10	10	345	354	LSC	trnH-GUG-psbA
	2	p1	(A)12	12	1698	1709	LSC	trnK-UUU intron
	3	p2	(AC)5	10	4417	4426	LSC	trnK-UUU-rps16
	4	p1	(A)16	16	4762	4777	LSC	trnK-UUU-rps16
	5	p1	(A)10	10	8566	8575	LSC	psbK-psbI
	6	p3	(TAT)4	12	9019	9030	LSC	trnS-GCU-trnG-UCC
	7	p1	(A)11	11	9236	9246	LSC	trnS-GCU-trnG-UCC
	8	p1	(T)12	12	9380	9391	LSC	trnS-GCU-trnG-UCC
	9	p2	(AT)5	10	10585	10594	LSC	trnR-UCU-atpA
	10	p1	(A)10	10	12231	12240	LSC	atpF intron
	11	p1	(T)10	10	12928	12937	LSC	atpF intron
	12	p2	(TA)5	10	13611	13620	LSC	atpF-atpH
	13	p1	(T)11	11	14986	14996	LSC	atpH-atpI
	14	p1	(T)11	11	17052	17062	LSC	rps2-rpoC2
	15	p1	(A)11	11	17064	17074	LSC	rps2-rpoC2
	16	p1	(T)11	11	19288	19298	LSC	rpoC2 intron
	17	p2	(AT)5	10	20652	20661	LSC	rpoC2 intron
	18	p1	(C)12	12	23271	23282	LSC	rpoC1 intron
	19	p1	(A)13	13	23392	23404	LSC	rpoC1 intron
	20	p1	(T)12	12	27036	27047	LSC	rpoB intron
	21	p1	(A)12	12	32155	32166	LSC	trnE-UUC-trnT-GGU
	22	p2	(TA)5	10	36952	36961	LSC	trnS-UGA-lhbA
	23	p4	(ATTT)3	12	43209	43220	LSC	psbA-ycf3
	24	p2	(TA)6	12	46200	46211	LSC	ycf3-trnS-GGA
	25	p2	(AT)5	10	50649	50658	LSC	ndhJ intron
	26	p1	(A)11	11	54226	54236	LSC	trnM-CAU-atpE
	27	p1	(T)10	10	60897	60906	LSC	psaI-ycf4
	28	p1	(T)10	10	68410	68419	LSC	psaJ-rpl33
	29	p3	(TTC)4	12	68489	68500	LSC	psaJ-rpl33
	30	p1	(T)11	11	69388	69398	LSC	rps18-rpl20
	31	p1	(T)11	11	70512	70522	LSC	rpl20-rps12
	32	p3	(TTA)4	12	71405	71416	LSC	clpP intron
	33	p1	(A)10	10	72947	72956	LSC	clpP-psbB
	34	p4	(TCTT)3	12	74987	74998	LSC	psbB-psbT
	35	p1	(T)10	10	79135	79144	LSC	rpoA intron
	36	p1	(A)11	11	82152	82162	LSC	rpl14-rpl16
	37	p1	(T)12	12	83530	83541	LSC	rpl16 intron
	38	p2	(AT)5	10	84908	84917	LSC	rpl22-rps19
	39	p1	(T)13	13	85230	85242	IRb	rps19-rpl2
	40	p1	(T)10	10	103041	103050	IRb	trnI-GAU intron
	41	p1	(G)11	11	104262	104272	IRb	trnA-UGC intron
	42	p4	(AGGT)3	12	106350	106361	IRb	23S rRNA
	43	p1	(A)10	10	114285	114294	SSC	ndhF-rpl32
	44	p1	(A)11	11	114489	114499	SSC	ndhF-rpl32
	45	p1	(T)10	10	114557	114566	SSC	ndhF-rpl32
	46	p2	(AT)5	10	115155	115164	SSC	rpl32-trnL-UAG
	47	p1	(A)10	10	115461	115470	SSC	rpl32-trnL-UAG
	48	p2	(TA)6	12	120301	120312	SSC	ndhG-ndhI
	49	p2	(AT)5	10	121221	121230	SSC	ndhI-ndhA
	50	p2	(AT)6	12	122858	122869	SSC	ndhA intron
	51	p1	(T)11	11	128147	128157	SSC	ycf1 intron
	52	p1	(T)11	11	128664	128674	SSC	ycf1 intron
	53	p4	(CTAC)3	12	133967	133978	IRa	23S rRNA
	54	p1	(C)11	11	136058	136068	IRa	trnI-GUA intron
	55	p1	(A)10	10	137280	137289	IRa	trnI-GUA intron
	56	p1	(A)13	13	155088	155100	IRa	rpl2-trnH-GUG
C.puana
	1	p1	(A)11	11	1695	1705	LSC	psbA-trnK-UUU
	2	p2	(AC)6	12	4413	4424	LSC	trnK-UUU-rps16
	3	p1	(A)11	11	6780	6790	LSC	rps16-trnQ-UUG
	4	p3	(TAT)4	12	9279	9290	LSC	trnS-GCU-trnG-UCC
	5	p1	(A)12	12	9495	9506	LSC	trnS-GCU-trnG-UCC
	6	p2	(AT)5	10	10831	10840	LSC	trnR-UCU-atpA
	7	p1	(A)10	10	12477	12486	LSC	atpA-atpF
	8	p1	(T)10	10	13174	13183	LSC	atpF intron
	9	p2	(TA)5	10	13832	13841	LSC	atpF-atpH
	10	p1	(T)11	11	17263	17273	LSC	rps2-rpoC2
	11	p1	(A)10	10	17275	17284	LSC	rps2-rpoC2
	12	p1	(T)11	11	19498	19508	LSC	rpoC2 intron
	13	p2	(AT)5	10	20862	20871	LSC	rpoC2 intron
	14	p1	(T)12	12	27239	27250	LSC	rpoB intron
	15	p1	(A)11	11	30379	30389	LSC	petN-psbM
	16	p1	(A)10	10	30397	30406	LSC	petN-psbM
	17	p1	(A)11	11	33911	33921	LSC	trnT-GGU-psbD
	18	p4	(ATTT)3	12	43482	43493	LSC	psaA-ycf3
	19	p1	(A)9	9	46230	46239	LSC	ycf3-trnS-GGA
	20	p4	(AAAT)2	8	46241	46248	LSC	ycf3-trnS-GGA
	21	p1	(T)11	11	50593	50603	LSC	trnF-GAA-ndhJ
	22	p2	(AT)5	10	50942	50951	LSC	ndhJ intron
	23	p1	(A)10	10	54500	54509	LSC	trnM-CAU-atpE
	24	p3	(ATA)4	12	56449	56460	LSC	atpB-rbcL
	25	p1	(T)10	10	58591	58600	LSC	rbcL-accD
	26	p1	(T)10	10	60925	60934	LSC	psaI-ycf4
	27	p1	(A)11	11	64256	64266	LSC	petA-psbJ
	28	p3	(ATA)4	12	64752	64763	LSC	petA-psbJ
	29	p1	(T)10	10	66643	66652	LSC	psbE intron
	30	p3	(TTC)4	12	68797	68808	LSC	psaJ-rpl33
	31	p1	(A)10	10	69669	69678	LSC	rps18-rpl20
	32	p1	(T)16	16	69699	69714	LSC	rps18-rpl20
	33	p1	(T)11	11	70832	70842	LSC	rpl20-rps12
	34	p3	(TTA)4	12	71719	71730	LSC	clpP intron
	35	p1	(T)12	12	71797	71808	LSC	clpP intron
	36	p4	(ATTA)3	12	73457	73468	LSC	psbB intron
	37	p4	(TCTT)3	12	75315	75326	LSC	psbB-psbT
	38	p1	(T)10	10	79447	79456	LSC	rpoA intron
	39	p2	(AT)5	10	85211	85220	LSC	rpl22-rps19
	40	p1	(T)13	13	85531	85543	IRb	rps19-rpl2
	41	p1	(T)10	10	99596	99605	IRb	rps12-trnV-GAC
	42	p1	(T)10	10	103588	103597	IRb	trnI-GAU intron
	43	p4	(AGGT)3	12	106895	106906	IRb	23S rRNA
	44	p1	(T)10	10	112582	112591	SSC	ndhF intron
	45	p1	(A)11	11	114886	114896	SSC	ndhF-rpl32
	46	p4	(ATTA)3	12	121133	121144	SSC	ndhG-ndhI
	47	p2	(TA)5	10	121156	121165	SSC	ndhG-ndhI
	48	p1	(A)10	10	123449	123458	SSC	ndhA intron
	49	p2	(AT)4	8	123461	123468	SSC	ndhA intron
	50	p1	(A)11	11	128149	128159	SSC	ycf1 intron
	51	p1	(T)11	11	128763	128773	SSC	ycf1 intron
	52	p1	(T)11	11	129280	129290	SSC	ycf1 intron
	53	p4	(CTAC)3	12	134561	134572	IRa	23S rRNA
	54	p1	(A)10	10	137872	137881	IRa	trnI-GUA intron
	55	p1	(A)10	10	141864	141873	IRa	trnV-GAC-rps7
	56	p1	(A)13	13	155926	155938	IRa	rpl2-trnH-GUG
S.purpureovaginatum
	1	p1	(A)11	11	1699	1709	LSC	psbA-trnK-UUU
	2	p1	(A)10	10	1956	1965	LSC	trnK-UUU intron
	3	p1	(A)10	10	4360	4369	LSC	trnK-UUU-rps16
	4	p1	(A)10	10	4416	4415	LSC	trnK-UUU-rps16
	5	p2	(CA)5	10	4416	4425	LSC	trnK-UUU-rps16
	6	p4	(AAAT)3	12	4512	4523	LSC	trnK-UUU-rps16
	7	p1	(T)10	10	6631	6640	LSC	rps16-trnQ-UUG
	8	p1	(A)10	10	7623	7632	LSC	rps16-trnQ-UUG
	9	p3	(TAT)4	12	9306	9317	LSC	trnS-GCU-trnG-UCC
	10	p1	(A)10	10	9531	9540	LSC	trnS-GCU-trnG-UCC
	11	p1	(G)10	10	9541	9550	LSC	trnS-GCU-trnG-UCC
	12	p2	(AT)5	10	10860	10869	LSC	trnR-UCU-atpA
	13	p2	(TA)5	10	13859	13868	LSC	atpF-atpH
	14	p1	(T)11	11	17301	17311	LSC	rps2-rpoC2
	15	p1	(A)11	11	17313	17323	LSC	rps2-rpoC2
	16	p1	(T)11	11	19537	19547	LSC	rpoC2 intron
	17	p2	(AT)5	10	20901	20910	LSC	rpoC2 intron
	18	p1	(C)10	10	23520	23529	LSC	rpoC1 intron
	19	p1	(T)12	12	27273	27284	LSC	rpoB intron
	20	p1	(A)15	15	30373	30387	LSC	petN-psbM
	21	p1	(T)10	10	32268	32277	LSC	trnE-UUC-trnT-GGU
	22	p1	(A)10	10	32454	32463	LSC	trnE-UUC-trnT-GGU
	23	p2	(TA)5	10	32818	32827	LSC	trnE-UUC-trnT-GGU
	24	p4	(ATTT)3	12	43103	43114	LSC	psaA-ycf3
	25	p1	(T)10	10	45500	45509	LSC	ycf3 intron
	26	p1	(T)10	10	49464	49473	LSC	trnL-UAA-trnF-GAA
	27	p6	(GGGAAT)3	18	49773	49790	LSC	trnL-UAA-trnF-GAA
	28	p2	(AT)5	10	50590	50599	LSC	ndhJ intron
	29	p1	(A)10	10	54159	54168	LSC	trnM-CAU-atpE
	30	p3	(ATA)4	12	56108	56119	LSC	atpB-rbcL
	31	p1	(T)12	12	58252	58263	LSC	rbcL-accD
	32	p1	(A)12	12	63892	63903	LSC	petA-psbJ
	33	p1	(T)18	18	69323	69340	LSC	rps18-rpl20
	34	p3	(TTA)4	12	71349	71360	LSC	clpP intron
	35	p1	(T)10	10	71427	71436	LSC	clpP intron
	36	p1	(A)10	10	72071	72080	LSC	clpP intron
	37	p4	(TCTT)3	12	74924	74935	LSC	psbB-psbT
	38	p1	(T)10	10	79064	79073	LSC	rpoA intron
	39	p1	(A)10	10	82076	82085	LSC	rpl14-rpl16
	40	p2	(AT)5	10	84830	84839	LSC	rpl22-rps19
	41	p1	(T)13	13	85149	85161	IRb	rps19-rpl2
	42	p1	(T)10	10	99214	99223	IRb	rps12-trnV-GAC
	43	p1	(T)12	12	103205	103216	IRb	trnI-GAU intron
	44	p1	(G)11	11	104428	104438	IRb	trnI-GAU intron
	45	p4	(AGGT)3	12	106516	106527	IRb	23S rRNA
	46	p1	(A)10	10	112159	112168	SSC	ndhF intron
	47	p1	(T)10	10	112226	112225	SSC	ndhF intron
	48	p1	(A)10	10	114492	114501	SSC	ndhF intron
	49	p2	(TA)6	12	120566	120577	SSC	ndhG-ndhI
	50	p4	(ATTA)4	16	120779	120794	SSC	ndhG-ndhI
	51	p2	(TA)5	10	120809	120818	SSC	ndhG-ndhI
	52	p2	(AT)6	12	123093	123104	SSC	ndhA intron
	53	p1	(T)11	11	128393	128403	SSC	ycf1 intron
	54	p1	(T)11	11	128910	128920	SSC	ycf1 intron
	55	p4	(CTAC)3	12	134200	134211	IRa	23S rRNA
	56	p1	(C)11	11	136291	136301	IRa	trnA-UGC intron
	57	p1	(A)12	12	137513	137524	IRa	trnI-GAU intron
	58	p1	(A)10	10	141506	141515	IRa	trnV-GAC-rps7
	59	p1	(A)13	13	155568	155580	IRa	rpl2-trnH-GUG
