# Supplementary material for: Morphology, phylogeography, phylogeny, and taxonomy of Cyclorhiza (Apiaceae)
Source: Front Plant Sci. 2025 Jan 8;15:1504734. doi: 10.3389/fpls.2024.1504734 (PMC11750748; doi:10.3389/fpls.2024.1504734)
Supplement: Supplementary file 14 [file Table7.xlsx]

## Sheet: Sheet1
Table S7. Codon usage and relative synonymous codon usage (RSCU) values of protein-coding genes of the four plastomes.
		C.waltonii		C.peucedanifolia		C.puana		S.purpureovaginatum
Amino Acid	Codon	Number	RSCU	Number	RSCU	Number	RSCU	Number	RSCU
Phe	UUU	806	1.33	807	1.34	806	1.35	803	1.35
Phe	UUC	404	0.67	401	0.66	391	0.65	391	0.65
Leu	UUA	727	1.96	725	1.95	735	1.98	736	1.97
Leu	UUG	457	1.23	456	1.23	450	1.21	455	1.22
Leu	CUU	472	1.27	475	1.28	472	1.27	475	1.27
Leu	CUC	143	0.38	141	0.38	142	0.38	144	0.39
Leu	CUA	293	0.79	297	0.8	294	0.79	294	0.79
Leu	CUG	139	0.37	138	0.37	137	0.37	136	0.36
Ile	AUU	856	1.41	856	1.42	858	1.41	854	1.41
Ile	AUC	360	0.6	356	0.59	360	0.59	358	0.59
Ile	AUA	599	0.99	600	0.99	609	1	606	1
Met	AUG	493	1	492	1	490	1	490	1
Val	GUU	436	1.51	436	1.51	441	1.51	443	1.52
Val	GUC	135	0.47	135	0.47	137	0.47	134	0.46
Val	GUA	412	1.43	414	1.43	413	1.42	415	1.43
Val	GUG	173	0.6	172	0.59	174	0.6	170	0.59
Ser	UCU	447	1.71	449	1.71	451	1.71	449	1.72
Ser	UCC	253	0.97	251	0.96	252	0.96	249	0.95
Ser	UCA	305	1.16	307	1.17	305	1.16	304	1.16
Ser	UCG	156	0.6	155	0.59	156	0.59	156	0.6
Pro	CCU	357	1.6	359	1.61	360	1.61	357	1.6
Pro	CCC	163	0.73	164	0.73	164	0.74	169	0.76
Pro	CCA	233	1.04	236	1.06	229	1.03	230	1.03
Pro	CCG	139	0.62	135	0.6	139	0.62	139	0.62
Thr	ACU	436	1.59	435	1.59	441	1.6	435	1.58
Thr	ACC	206	0.75	203	0.74	205	0.74	207	0.75
Thr	ACA	330	1.2	330	1.2	327	1.18	330	1.2
Thr	ACG	127	0.46	128	0.47	131	0.47	129	0.47
Ala	GCU	523	1.76	522	1.76	521	1.76	522	1.76
Ala	GCC	200	0.67	201	0.68	203	0.69	201	0.68
Ala	GCA	326	1.1	324	1.09	324	1.1	324	1.09
Ala	GCG	139	0.47	142	0.48	134	0.45	138	0.47
Tyr	UAU	651	1.6	650	1.6	654	1.6	657	1.6
Tyr	UAC	164	0.4	163	0.4	163	0.4	166	0.4
His	CAU	389	1.5	390	1.51	387	1.52	389	1.51
His	CAC	128	0.5	126	0.49	123	0.48	126	0.49
Gln	CAA	578	1.51	578	1.51	578	1.51	579	1.51
Gln	CAG	188	0.49	186	0.49	189	0.49	186	0.49
Asn	AAU	761	1.52	760	1.51	763	1.52	761	1.52
Asn	AAC	242	0.48	244	0.49	241	0.48	243	0.48
Lys	AAA	846	1.52	840	1.52	842	1.52	845	1.52
Lys	AAG	269	0.48	267	0.48	264	0.48	266	0.48
Asp	GAU	676	1.6	678	1.6	674	1.59	675	1.59
Asp	GAC	169	0.4	171	0.4	172	0.41	172	0.41
Glu	GAA	833	1.5	834	1.5	830	1.5	827	1.49
Glu	GAG	280	0.5	278	0.5	279	0.5	283	0.51
Cys	UGU	171	1.55	171	1.55	170	1.55	171	1.56
Cys	UGC	50	0.45	50	0.45	50	0.45	48	0.44
Trp	UGG	380	1	380	1	382	1	380	1
Arg	CGU	276	1.33	276	1.33	277	1.34	279	1.35
Arg	CGC	80	0.38	81	0.39	82	0.4	79	0.38
Arg	CGA	289	1.39	286	1.38	284	1.37	283	1.37
Arg	CGG	104	0.5	106	0.51	99	0.48	101	0.49
Ser	AGU	322	1.23	320	1.22	328	1.24	320	1.22
Ser	AGC	90	0.34	92	0.35	90	0.34	92	0.35
Arg	AGA	370	1.78	368	1.77	371	1.79	371	1.79
Arg	AGG	128	0.62	130	0.63	131	0.63	128	0.62
Gly	GGU	498	1.34	499	1.34	497	1.34	501	1.34
Gly	GGC	177	0.48	176	0.47	174	0.47	177	0.47
Gly	GGA	561	1.51	560	1.51	560	1.51	562	1.51
Gly	GGG	253	0.68	252	0.68	257	0.69	253	0.68
TER	UAA	30	1.5	30	1.5	30	1.5	30	1.5
TER	UAG	15	0.75	15	0.75	15	0.75	15	0.75
TER	UGA	15	0.75	15	0.75	15	0.75	15	0.75
