# Supplementary material for: Morphology, phylogeography, phylogeny, and taxonomy of Cyclorhiza (Apiaceae)
Source: Front Plant Sci. 2025 Jan 8;15:1504734. doi: 10.3389/fpls.2024.1504734 (PMC11750748; doi:10.3389/fpls.2024.1504734)
Supplement: Supplementary file 15 [file Table8.xlsx]

## Sheet: Sheet1
Table S8. Nucleotide diversity (Pi) of coding and non-coding regions.
Coding region	regions	Pi		Non-coding region	regions	Pi
psbA	LSC	0.004394		trnH-GUG-psbA	LSC	0.039377
matK	LSC	0.011133		psbA-trnK-UUU	LSC	0.014881
rps16	LSC	0		trnK-UUU-matK	LSC	0.005971
atpA	LSC	0.001859		trnK-UUU-rps16	LSC	0.017584
atpF	LSC	0.002952		rps16 intron	LSC	0.00947
atpH	LSC	0		rps16-trnQ-UUG	LSC	0.007834
atpI	LSC	0.004032		trnQ-UUG-psbK	LSC	0.016619
rps2	LSC	0.005391		psbK-psbI	LSC	0.028317
rpoC2	LSC	0.006341		trnS-GCU-trnG-UCC	LSC	0.013241
rpoC1	LSC	0.005831		trnG-UCC intron	LSC	0.010267
rpoB	LSC	0.005343		trnG-UCC-trnR-UCU	LSC	0.01314
psbD	LSC	0.002511		atpF intron	LSC	0.007361
psbC	LSC	0.001524		atpF-atpH	LSC	0.00672
rps14	LSC	0.006051		atpH-atpI	LSC	0.009324
psaB	LSC	0.002646		atpI-rps2	LSC	0.025974
psaA	LSC	0.003181		rps2-rpoC2	LSC	0.014151
ycf3	LSC	0.002288		rpoC2-rpoC1	LSC	0.026856
rps4	LSC	0.003575		rpoC1 intron	LSC	0.010277
ndhJ	LSC	0.005241		rpoB-trnC-GCA	LSC	0.011991
ndhK	LSC	0.003196		trnC-GCA-petN	LSC	0.004198
ndhC	LSC	0.002755		petN-psbM	LSC	0.008661
atpE	LSC	0.004146		psbM-trnD-GUC	LSC	0.013889
atpB	LSC	0.001785		trnE-UUC-trnT-GGU	LSC	0.024455
rbcL	LSC	0.001517		trnT-GGU-psbD	LSC	0.02826
accD	LSC	0.00771		psbC-trnS-UGA	LSC	0.006006
ycf4	LSC	0.013213		trnS-UGA-lhbA	LSC	0.013929
cemA	LSC	0.011111		lhbA-trnG-UCC	LSC	0.006897
petA	LSC	0.004846		psaA-ycf3	LSC	0.009652
psbE	LSC	0.003968		ycf3 intron	LSC	0.006707
rpl33	LSC	0.00995		ycf3-trnS-GGA	LSC	0.014922
rps18	LSC	0.004357		trnS-GGA-rps4	LSC	0.013115
rpl20	LSC	0.012059		rps4-trnT-UGU	LSC	0.007396
rps12	LSC	0.001792		trnT-UGU-trnL-UAA	LSC	0.018401
clpP	LSC	0.001974		trnL-UAA intron	LSC	0.006523
psbB	LSC	0.003384		trnL-UAA-trnF-GAA	LSC	0.014472
psbH	LSC	0.004861		trnF-GAA-ndhJ	LSC	0.019422
petB	LSC	0.00202		ndhC-trnV-UAC	LSC	0.014187
petD	LSC	0		trnV-UAC intron	LSC	0.007055
rpoA	LSC	0.008632		trnM-CAU-atpE	LSC	0.017713
rps11	LSC	0.005596		atpB-rbcL	LSC	0.007438
infA	LSC	0		rbcL-accD	LSC	0.010076
rps8	LSC	0.007819		accD-psaI	LSC	0.04376
rpl14	LSC	0.001807		psaI-ycf4	LSC	0.004188
rpl16	LSC	0.006127		ycf4-cemA	LSC	0.013213
rps3	LSC	0.009429		cemA-petA	LSC	0.008097
rpl22	LSC	0.007202		petA-psbJ	LSC	0.021924
rps19	LSC	0.004182		psbE-petL	LSC	0.006593
rpl2	LSC	0.002626		trnP-UGG-psaJ	LSC	0.010965
rpl23	LSC	0		psaJ-rpl33	LSC	0.006696
ycf2	LSC	0.002104		rps18-rpl20	LSC	0.00938
ndhB	IR	0.001087		rpl20-rps12	LSC	0.005672
rps7	IR	0.001068		rps12-ycf15	IR	0.007473
ndhF	SSC	0.011394		clpP intron	LSC	0.011579
ccsA	SSC	0.009088		clpP-psbB	LSC	0.009524
ndhD	SSC	0.007843		psbB-psbT	LSC	0.009402
psaC	SSC	0.002033		petB intron	LSC	0.007246
ndhE	SSC	0.004902		petD intron	LSC	0.006376
ndhG	SSC	0.008475		rps8-rpl14	LSC	0.013201
ndhI	SSC	0.008267		rpl16 intron	LSC	0.010741
ndhA	SSC	0.007266		rpl2 intron	IR	0.001792
ndhH	SSC	0.004935		ycf2-trnL-CAA	IR	0.000747
rps15	SSC	0.008547		trnL-CAA-ndhB	IR	0.000871
ycf1	SSC	0.009883		ndhB intron	IR	0.000732
				ndhB-rps7	IR	0.002237
				ycf15-trnV-GAC	IR	0.001955
				trnV-GAC-rrn16	IR	0.00514
				rrn16-trnI-GAU	IR	0
				trnI-GAU intron	IR	0.001589
				trnA-UGC intron	IR	0.002668
				rrn4.5-rrn5	IR	0.001953
				rrn5-trnR-ACG	IR	0.071705
				trnR-ACG-trnN-GUU	IR	0.001144
				trnN-GUU-ycf1	IR	0.002707
				ndhF-rpl32	SSC	0.019165
				rpl32-trnL-UAG	SSC	0.011267
				ccsA-ndhD	SSC	0.0142
				psaC-ndhE	SSC	0.013158
				ndhE-ndhG	SSC	0.020642
				ndhG-ndhI	SSC	0.015748
				ndhA intron	SSC	0.015562
				rps15-ycf1	SSC	0.009031
